# Supplementary material for: Network Pharmacology Identifies Intersection Genes of Apigenin and Naringenin in Down Syndrome as Potential Therapeutic Targets
Source: Pharmaceuticals (Basel). 2024 Aug 20;17(8):1090. doi: 10.3390/ph17081090 (PMC11359399; doi:10.3390/ph17081090)
Supplement: Supplementary file 1 [file pharmaceuticals-17-01090-s001.zip]

Archive with 1 entries (1 files):
- pharmaceuticals-3126483-supplementary.pdf
